# Supplementary material for: Characterization of Peripheral Blood TCR in Patients with Type 1 Diabetes Mellitus by BD RhapsodyTM VDJ CDR3 Assay
Source: Cells. 2022 May 12;11(10):1623. doi: 10.3390/cells11101623 (PMC9139223; doi:10.3390/cells11101623)
Supplement: Supplementary file 1 [file cells-11-01623-s001.zip]

Archive with 1 entries (1 files):
- cells-1686212-supplementary.pdf
